# Supplementary material for: The Role of Integrin β1D Mislocalization in the Pathophysiology of Calpain 3-Related Limb–Girdle Muscular Dystrophy
Source: Cells. 2025 Mar 17;14(6):446. doi: 10.3390/cells14060446 (PMC11941428; doi:10.3390/cells14060446)
Supplement: Supplementary file 1 [file cells-14-00446-s001.zip]

Archive with 1 entries (1 files):
- cells-3477901-supplementary.pdf
